# Supplementary material for: Sensitive LC-MS/MS Assay for Total Testosterone Quantification on Unit Resolution and High-Resolution Instruments
Source: J Clin Med. 2024 Nov 22;13(23):7056. doi: 10.3390/jcm13237056 (PMC11641924; doi:10.3390/jcm13237056)
Supplement: Supplementary file 1 [file jcm-13-07056-s001.zip]

Archive with 1 entries (1 files):
- jcm-3291211-supplementary.pdf
